# Supplementary material for: Superhydrophobic Coatings Based on PMMA-Siloxane-Silica and Modified Silica Nanoparticles Deposited on AA2024-T3
Source: Polymers (Basel). 2025 Jan 14;17(2):195. doi: 10.3390/polym17020195 (PMC11769079; doi:10.3390/polym17020195)
Supplement: Supplementary file 1 [file polymers-17-00195-s001.zip]

Archive with 1 entries (1 files):
- polymers-3374427-supplementary.pdf
